# Supplementary material for: Timber isoscapes. A case study in a mountain area in the Italian Alps
Source: PLoS One. 2018 Feb 16;13(2):e0192970. doi: 10.1371/journal.pone.0192970 (PMC5815615; doi:10.1371/journal.pone.0192970)
Supplement: S1 Dataset — (TXT) [file pone.0192970.s001.txt]

Sensor: Optech ALTM3100C
Acquisition date: October, November, December 2006. January, February, March, April, May, July, August, November, December 2007
Flight altitude: 1500 m above ground
Flight line sidelap: 50%
Maximum off-nadir scan angle: 25�
Returns/pulse: 2
Density 1.28 pulses: m-2
Pulse repetition: 33 kHz
Laser wavelength: 800 nm
