# Supplementary material for: Timber isoscapes. A case study in a mountain area in the Italian Alps
Source: PLoS One. 2018 Feb 16;13(2):e0192970. doi: 10.1371/journal.pone.0192970 (PMC5815615; doi:10.1371/journal.pone.0192970)
Supplement: S2 Dataset — (TXT) [file pone.0192970.s002.txt]

library(sp)
library (lattice)
require(rgdal)
require(maptools)
require(raster)
require(gstat)
library(splancs)
library(sp)
library(GeoXp)
library(rgl)
library(FNN)
library(ape)
library(moments)
library(ggplot2)

############################################################
#################PLOT DELLE ANISOTROPIE######################
dsVarioANIS1=variogram(DH_2013~1,iso,cutoff=60000,width=2500,map=T)
dsVarioANIS2=variogram(DH_2014~1,iso,cutoff=60000,width=2500,map=T)
dsVarioANIS3=variogram(O18_2013~1,iso,cutoff=60000,width=2500,map=T)
dsVarioANIS4=variogram(O18_2014~1,iso,cutoff=60000,width=2500,map=T)
plot(dsVarioANIS1)
plot(dsVarioANIS2)
plot(dsVarioANIS3)
plot(dsVarioANIS4)


############################################################
iso <- read.table("isotopi.txt", header=T)

shp = readShapeSpatial("SHP.shp")
ras = raster("dtm_100.tif")
plot(ras)

plot(shp, add=TRUE, cex=1, col.regions= "black", pch=20)

summary(iso$DTM)


names(iso)
length(iso$DTM)  # 150 observations
#### test per normalit� ############

tab <- read.table("tabella.txt", h=T)

kurtosis(iso$DH_2013)
kurtosis(iso$DH_2014)
kurtosis(iso$O18_2013)
kurtosis(iso$O18_2014)
kurtosis(iso$DTM)

shapiro.test(iso$DH_2013)
shapiro.test(iso$DH_2014)
shapiro.test(iso$O18_2013)
shapiro.test(iso$O18_2014)
shapiro.test(iso$DTM)

hist(iso$DH_2013)
hist(iso$DH_2014)
hist(iso$O18_2013)
hist(iso$O18_2014)
hist(iso$DTM)

skewness(iso$DH_2013)
skewness(iso$DH_2014)
skewness(iso$O18_2013)
skewness(iso$O18_2014)
skewness(iso$DTM)

datasimh13 <- data.frame(iso$DH_2013)
datasimh14 <- data.frame(iso$DH_2014)
datasimo13 <- data.frame(iso$O18_2013)
datasimo14 <- data.frame(iso$O18_2014)
datasimdtm <- data.frame(iso$DTM)

summary(iso$DH_2013)
summary(iso$DH_2014)
summary(iso$O18_2013)
summary(iso$O18_2014)
summary(iso$DTM)

sd(iso$DH_2013)
sd(iso$DH_2014)
sd(iso$O18_2013)
sd(iso$O18_2014)
sd(iso$DTM)


ggplot(datasimh13, aes(x = iso$DH_2013), binwidth = 2) + 
       geom_histogram(aes(y = ..density..), fill = 'red', alpha = 0.5) + 
       geom_density(colour = 'blue') + xlab(expression(bold('Simulated Samples'))) + 
       ylab(expression(bold('Density')))
ggplot(datasimh14, aes(x = iso$DH_2014), binwidth = 2) + 
       geom_histogram(aes(y = ..density..), fill = 'red', alpha = 0.5) + 
       geom_density(colour = 'blue') + xlab(expression(bold('Simulated Samples'))) + 
       ylab(expression(bold('Density')))
ggplot(datasimo13, aes(x = iso$O18_2013), binwidth = 2) + 
       geom_histogram(aes(y = ..density..), fill = 'red', alpha = 0.5) + 
       geom_density(colour = 'blue') + xlab(expression(bold('Simulated Samples'))) + 
       ylab(expression(bold('Density')))
ggplot(datasimo14, aes(x = iso$O18_2014), binwidth = 2) + 
       geom_histogram(aes(y = ..density..), fill = 'red', alpha = 0.5) + 
       geom_density(colour = 'blue') + xlab(expression(bold('Simulated Samples'))) + 
       ylab(expression(bold('Density')))
ggplot(datasimdtm, aes(x = iso$DTM), binwidth = 2) + 
       geom_histogram(aes(y = ..density..), fill = 'red', alpha = 0.5) + 
       geom_density(colour = 'blue') + xlab(expression(bold('Simulated Samples'))) + 
       ylab(expression(bold('Density')))

boxplot(iso$DH_2013,iso$DH_2014)
boxplot(iso$O18_2013,iso$O18_2014)

boxplot(tab$Estate_temp)
boxplot(tab$Estate_irrad)
boxplot(tab$Copertura)

summary(iso$DH_2013)


#########AIC TEST######
names(tab)
lmD1 <- lm(tab$DH_2013~tab$pat_dtm)
lmD2 <- lm(tab$DH_2014~tab$pat_dtm)
lmD3 <- lm(tab$O18_2013~tab$pat_dtm)
lmD4 <- lm(tab$O18_2014~tab$pat_dtm)

lmT1 <- lm(tab$DH_2013~tab$Estate_temp)
lmT2 <- lm(tab$DH_2014~tab$Estate_temp)
lmT3 <- lm(tab$O18_2013~tab$Estate_temp)
lmT4 <- lm(tab$O18_2014~tab$Estate_temp)

lmR1 <- lm(tab$DH_2013~tab$Estate_irrad)
lmR2 <- lm(tab$DH_2014~tab$Estate_irrad)
lmR3 <- lm(tab$O18_2013~tab$Estate_irrad)
lmR4 <- lm(tab$O18_2014~tab$Estate_irrad)


AICD <- AIC(lmD1) + AIC(lmD2) +AIC(lmD3)+AIC(lmD4)
AICT <- AIC(lmT1) + AIC(lmT2) +AIC(lmT3)+AIC(lmT4)
AICR <- AIC(lmR1) + AIC(lmR2) +AIC(lmR3)+AIC(lmR4)


#### test per vedere l'autocorrelazione spaziale ############
w <- as.matrix(dist(cbind(iso$x, iso$y)))
w.inv <- 1/w
diag(w.inv) <- 0

Moran.I(iso$DH_2013,w.inv)
Moran.I(iso$DH_2014,w.inv )
Moran.I(iso$O18_2013,w.inv )
Moran.I(iso$O18_2014,w.inv )

Moran.I(lmD1$residuals,w.inv)

Moran.I(lmD4$residuals,w.inv)
help(fit.variogram)

Moran.I(iso$residuals,w.inv)residuals
####data(meuse)######## SOLO PER VEDERE ESEMPI ############

##coordinates(meuse) = ~x+y
##data(meuse.grid)
##gridded(meuse.grid) = ~x+y


######################################################################################################
######################################################################################################
######## MODELLO CO-KRIGING, PRIMA SI COSTRUSCE IL BLOCCO RASTER
build.convex.grid <- function (x, y, npts) {
   library(splancs) # for gridding and inout functions
   # First make a convex hull border (splancs poly)
   ch <- chull(x, y) # index for pts on convex hull 
   ch <- c(ch, ch[1]) # Add first point on to the end.
   border <- cbind(x[ch], y[ch])  # This works as a splancs poly
   # Now fill it with grid points
   xy.grid <- gridpts(border, npts)
   return(xy.grid)
}
coordinates(iso) <- c('x','y')  # Turn into a Spatial object

cj <- coordinates(ras)
jg <- data.frame(build.convex.grid(cj[,1], cj[,2], 20000))
names(jg) <- c('Xloc', 'Yloc')
jg$x <- jg$Xloc
jg$y <- jg$Yloc
coordinates(jg) <- c('Xloc','Yloc') # Make the thing a spatial object
jg <- as(jg, "SpatialPixelsDataFrame")

plot(iso$DH_2013, iso$DTM, cex=0.6, xlab='DH_2013', ylab='DTM')
legend(15, 10, paste('r=',round(cor(iso$DH_2013, iso$DTM),3)))


##IMPORTANTE SPAZIATURA MEDIA DEI DATI
#Per fare questo caricare il pacchetto FNN
library(FNN)
#costruire un nuovo dataframe con le cordinate x e y
nnStat <- data.frame(iso$x,iso$y)
summary(nnStat)
#costruirsi la lista con il dato pi� vicino e le distanze
nn <- get.knn(nnStat, k=1)
#E vedere le statistiche del dato pi� vicino
summary(nn$nn.dist)

plot(iso$x,iso$DH_2013,type="p",pch=19)

plot(iso$y,iso$DH_2013,type="p",pch=19)


# CO-KRIGING

##TUTTI I CAMPIONI DTM E DETREND#######
##variogram<- autofitVariogram(DH_2013*(-1)~1,iso)
##plot(variogram)

##iso.g <- gstat(id="DH_2013", formula=abs(DH_2013)~I(x^2)+I(y^2)+I(x*y)+x+y, data=iso, nmax =80)
##iso.g <- gstat(iso.g, "shpDTM", (as.numeric(scale(shpDTM$pat_dtm))*sd(iso$DH_2013)) + 
##     mean(iso$DH_2013)~1, shpDTM, nmax = 80)
##iso.g <- gstat(iso.g, model=vgm(psill= 27, "Ste",nugget=20,range=60000), fill.all=T)

##150 CAMPIONI NON DETREND########.
iso.g <- gstat(id="DH_2013", formula=DH_2013~1, data=iso, nmax = 120)
DTM.std <- (as.numeric(scale(iso$DTM))*sd(iso$DH_2013)) + mean(iso$DH_2013)
iso.g <- gstat(iso.g, "DTM", DTM.std*(-1)~1, iso, nmax = 120)
iso.g <- gstat(iso.g, model=vgm(psill=35, "Lin",nugget=15,range=60000), fill.all=T)

iso.vg <- variogram (iso.g)
plot(iso.vg)
plot(variogram(iso.g), model=iso.g)
plot(DTM.std,iso$DH_2013)
cor(DTM.std,iso$DH_2013)
cor(iso$DTM,iso$DH_2013)
cor(DTM.std,DH_2013.std)
plot(DTM.std,iso$DH_2013)
##########
iso.vg <- variogram(iso.g)

x <- variogram(iso.g, cutoff=50000)
iso.fit = fit.lmc(x, iso.g)
plot(x, model = iso.fit)
z <- predict(iso.fit, newdata = jg)

z$DH_2013.se = sqrt(z$DH_2013.var)
z$DH_2013.pred = (z$DH_2013.pred)*(-1)

spplot(z["DH_2013.pred"], main="DH_predictions")
spplot(z["DH_2013.se"], main="DH_std.err.")

zCV<-gstat.cv(iso.fit)
plot(zCV$observed,-1*zCV$residual)
plot(zCV$observed,zCV$z.pred)
plot(zCV$observed,zCV$DH_2013.pred, type="p", pch=19)
abline(lm(zCV$observed~zCV$DH_2013.pred))
R_D2013 <- lm(zCV$observed~zCV$DH_2013.pred)

summary(R_D2013)
summary(zCV$residual)
names(zCV)


writeGDAL(z["DH_2013.pred"],"DH_2013_CoK.tif")
writeGDAL(z["DH_2013.se"],"DH_2013_CoK_SE.tif")

###resZ <- (iso$DH_2013 -z$DH_2013.pred)
###summary(resZ)


##############################################################################
########################## ORDINARY KRIGING NO TREND ##################
dsGrid=expand.grid(x=seq(617090,723490,by=1000),y=seq(5069400,5112600,by=1000))
plot(dsGrid)
#dsGrid=expand.grid(x=seq(617090,723490,by=1000),y=seq(5069400,5158600,by=1000))
#griglia fitta per vedere i difetti
class(dsGrid)
gridded(dsGrid)=~x+y
class(dsGrid)
summary(dsGrid)

plot(iso$DH_2013,iso$x)
plot(iso$DH_2013,iso$y)# si pu� osservare un trend sulla y

###### IMPORTANTE, CALCOLO VARIOGRAMMA E MODELLO ADATTO CON AUTOFITVARIOGRAM VEDO PSILL, RANGE...

#vediamo il fittaggio
#calcoliamo il variogramma isotropo IMPORTANTE

dsVario <- variogram(DH_2013~1,iso,cutoff=70000,width=2500)
plot(dsVario)

variogram<- autofitVariogram(DH_2013~1,iso, fix.values = c(23,60000,50))#### fitta automaticamete quello con minore RSS.
plot(variogram)
#scelgo quindi il modello sulla base di RSS(autofitVariogram) 
dsModel=vgm(psill=27,"Sph",range=60000,nugget=23,anis=c(0,1))

plot(dsVario, dsModel, pch=19)

var(iso$DH_2013)
plot(dsVario$dist,dsVario$gamma,col="green",pch=19)

var(iso$DH_2013)

####VARIOGRAMMA PER VEDERE ANISOTROPIA############
myRainbow<-colorRampPalette(c("aquamarine","yellow","orange","red","purple"))#palette
dsVarioANIS=variogram(DH_2013~1,iso,cutoff=60000,width=2500,map=T)

plot(dsVarioANIS)
spplot(dsVarioANIS$map,scales=list(draw=T),"var1",col.regions=myRainbow)
#Vediamo i variogrammi direzionali
dsVario4=variogram(DH_2013~1,iso,cutoff=60000,width=2000,alpha=c(0,45,90,135),tol.hor=22.5)
#con angoli secondo la convenzione geologica nord=0�, senso orario
plot(dsVario4,pch=19,plot.numbers=F)
#se non li vogliamo in pannelli diversi
plot(dsVario4,multipanel=F,col=c("red","blue","black","green"))


################ KRIGING TORNIAMO AL MODELLO ISOTROPO PSILL 26, NUG23- SFER-RANGE 60000 ##########
#fittiamo modello sferico, con range=60000

##RICHIAMO LA FUNZIONE vgm (dsModel)
###dsModel=vgm(psill=26,"Sph",range=60000,nugget=23,anis=c(0,1))


plot(dsVario,dsModel)
#non male, no?
#Andate in help(fit.variogram) per le opzioni del fittaggio.

myRainbow<-colorRampPalette(c("aquamarine","yellow","orange","red","purple"))


dsSim<-krige(DH_2013~1,iso,dsGrid,model=dsModel,maxdist=62367,nmax=100,nmin=15)
spplot(dsSim,"var1.pred",scales=list(draw=T),col.regions=myRainbow)
dsSim$DH.se = sqrt(dsSim$var1.var)
spplot(dsSim,"DH.se",scales=list(draw=T),col.regions=myRainbow)

names(dsSim)

dsMod1=gstat(NULL, "DH_2013", DH_2013~1, iso, model=dsModel)

dsMod1=gstat(NULL, "DH_2013", DH_2013~1, iso, model=dsModel,degree=2)
dsCV<-gstat.cv(dsMod1)#CROSS VALIDATION PER VEDERE I RESIDUI
summary(dsCV)
summary(dsCV$residual)

names(dsSim)
spplot(ds2Kt2,"DH_2013.pred",scales=list(draw=T),col.regions=myRainbow)
spplot(ds2Kt3,"DH_2013.pred",scales=list(draw=T),col.regions=myRainbow)

spplot(ds2Kt2,"DH_2013.var",scales=list(draw=T),col.regions=myRainbow)
spplot(ds2Kt3,"DH_2013.var",scales=list(draw=T),col.regions=myRainbow)

#se si vuole salvare per leggere con gis o altro
writeGDAL(dsSim["var1.pred"],"DH_2013_KriO.tif")
writeGDAL(dsSim["DH.se"],"DH_2013_KriO_SE.tif")


##############################################MODELLO DETRENDIZZATO##########################
###################################SEGUONO 2 MODELLI, UNO QUADRATO E UNO LINEARE###############

spplot(iso,"DH_2013",col.regions=myRainbow(5),cuts=quantile(iso$DH_2013,probs=seq(0,1,0.2)),xlab="x",scales=list(draw=T))
plot(iso$x,iso$DH_2013,type="p",pch=19)
plot(iso$y,iso$DH_2013,type="p",pch=19)
abline(lm(iso$z~iso$y))
REG_Y<-lm(iso$DH_2013~iso$y)
REG_X<-lm(iso$DH_2013~iso$x)
summary(REG_X)
summary(REG_Y)

?show.vgms


#quindi non posso calcolare il variogramma dai dati grezzi


ds2Vario2=variogram(DH_2013~I(x^2)+I(y^2)+I(x*y)+x+y,iso,cutoff=70000,width=2500)
ds2Vario3=variogram(DH_2013~x+y,iso,cutoff=70000,width=2500)

plot(ds2Vario2, pch=19)
plot(ds2Vario3, pch=19)

#trend quadratico stabilizza variogramma.....
#vediamo anisotropie (NON CI SONO)
#ds2Vario=variogram(DH_2013~I(x^2)+I(y^2)+I(x*y)+x+y,iso,cutoff=60000,width=2500,map=T)
#spplot(ds2Vario$map,scales=list(draw=T),"var1",col.regions=myRainbow)
#ds2Vario=variogram(DH_2013~I(x^2)+I(y^2)+I(x*y)+x+y,iso,cutoff=60000,width=2000,alpha=c(0,45,90,135),tol.hor=22.5)
#plot(ds2Vario,multipanel=F,col=c("red","blue","black","green"))
#andiamo avanti con un modello anisotropo

variogram2<- autofitVariogram(DH_2013~I(x^2)+I(y^2)+I(x*y)+x+y,iso,model="Sph",fix.values=c(23,40000,35))#### fitta automaticamete quello con minore RSS.
variogram3<- autofitVariogram(DH_2013~x+y,iso,model="Sph",fix.values=c(24, 43070, 35))
plot(variogram2)
plot(variogram3)
summary(variogram2)
summary(variogram3)
?autofitVariogram


ds2Model2=vgm(psill=12,"Sph",range=40000,nugget=23)
ds2Model3=vgm(psill=11,"Sph",range=43070,nugget=24)


ds2Model2.fit=fit.variogram(ds2Vario2,ds2Model2)
ds2Model3.fit=fit.variogram(ds2Vario3,ds2Model3)

plot(ds2Vario2,ds2Model2.fit,pch=19)
plot(ds2Vario3,ds2Model3.fit,pch=19)


#o si definisce il regressore o l'ordine di trend con degree...

ds2G=gstat(NULL, "DH_2013", DH_2013~1, iso, model=ds2Model2.fit,degree=2)
ds3G=gstat(NULL, "DH_2013", DH_2013~1, iso, model=ds2Model3.fit,degree=2)

names(ds2Kt2)
ds2Kt2 <- predict(ds2G,dsGrid,nsim = 0,BLUE=F,)
ds2Kt3 <- predict(ds3G,dsGrid,nsim = 0,BLUE=F,)

spplot(ds2Kt2,"DH_2013.pred",scales=list(draw=T),col.regions=myRainbow)
spplot(ds2Kt3,"DH_2013.pred",scales=list(draw=T),col.regions=myRainbow)

names(ds2Kt2)
ds2Kt2$DH_2013_KriQ_SE = sqrt(ds2Kt2$DH_2013.var)
ds2Kt3$DH_2013_KriL_SE = sqrt(ds2Kt3$DH_2013.var)

spplot(ds2Kt2,"DH_2013_KriQ_SE",scales=list(draw=T),col.regions=myRainbow)
spplot(ds2Kt3,"DH_2013_KriL_SE",scales=list(draw=T),col.regions=myRainbow)

#se si vuole salvare per leggere con gis o altro
writeGDAL(ds2Kt2["DH_2013.pred"],"DH_2013_KriQ")
writeGDAL(ds2Kt2["DH_2013_KriQ_SE"],"DH_2013_KriQ_SE")

writeGDAL(ds2Kt3["DH_2013.pred"],"DH_2013_KriL")
writeGDAL(ds2Kt3["DH_2013_KriL_SE"],"DH_2013_KriL_SE")

#cross validation
dsCV2<-gstat.cv(ds2G)
dsCV3<-gstat.cv(ds3G)

plot(ds2CV$observed,-1*ds2CV$residual)
plot(ds2CV$observed,ds2CV$z.pred)

plot(ds3CV$observed,-1*ds3CV$residual)
plot(ds3CV$observed,ds3CV$z.pred)

#volendo salvare uno shape
writeOGR(ds2CV, getwd(), "ds2CV", driver="ESRI Shapefile")
writeOGR(ds3CV, getwd(), "ds3CV", driver="ESRI Shapefile")

################ CONFRONTO DI MODELLI CROSS-VALIDATION, RESIDUALS E RMSE ################


dsCV<-krige.cv(DH_2013~1,iso,dsGrid,model=dsModel,maxdist=62367,nmax=60,nmin=15)##krig.ordinario, FUNZIONA MEGLIO GSTAT.CV VEDI SOTTO
####dsCV2<-krige.cv(DH_2013~1,iso,dsGrid,model=ds2Model2.fit,maxdist=60000,nmax=60,nmin=15)##krig.detrend quadrato
####dsCV3<-krige.cv(DH_2013~1,iso,dsGrid,model=ds2Model3.fit,maxdist=40000,nmax=60,nmin=15)##krig.detrend lineare

zCV<-gstat.cv(iso.fit)
dsCV<-gstat.cv(dsMod1)##krig.ordinario,
dsCV2<-gstat.cv(ds2G)##krig.detrend quadrato
dsCV3<-gstat.cv(ds3G)##krig.detrend lineare


plot(dsCV$observed,dsCV$var1.pred)
summary(lm(dsCV$observed~dsCV$O18_2014.pred))
names(dsCV)

#ricordatevi che l'errore � il residual
summary(zCV$residual)##Co-Krige, il migliore
summary(dsCV$residual)##krig.ordinario
summary(dsCV2$residual)##krig.detrend quadrato
summary(dsCV3$residual)##krig.detrend lineare


hist(zCV$residual,breaks=12,col="red",freq=F)
hist(dsCV$residual,breaks=12,col="red",freq=F)
plot(dsCV$observed,-1*dsCV$residual)
plot(dsCV$observed,dsCV$var1.pred)
boxplot(dsCV4$residual)
boxplot(zCV$residual)


rmse1 <- sqrt(sum((zCV$DH_2013.pred-zCV$observed)^2)/length(iso$DH_2013))##Co-krige, il migliore
rmse2 <- sqrt(sum((dsCV$DH_2013.pred-dsCV$observed)^2)/length(iso$DH_2013))##krig.ordinario
rmse3 <- sqrt(sum((dsCV2$DH_2013.pred-dsCV2$observed)^2)/length(iso$DH_2013))##krig.detrend quadrato
rmse4 <- sqrt(sum((dsCV3$DH_2013.pred-dsCV3$observed)^2)/length(iso$DH_2013))##krig.detrend lineare

####rmse1 <- sqrt(sum((zCV$DH_2013.pred-zCV$observed)^2)/length(iso$DH_2013))##USARE SOLO NEL CASO DI krige.cv
####rmse2 <- sqrt(sum((dsCV$var1.pred-dsCV$observed)^2)/length(iso$DH_2013))##USARE SOLO NEL CASO DI krige.cv
####rmse3 <- sqrt(sum((dsCV2$var1.pred-dsCV2$observed)^2)/length(iso$DH_2013))##USARE SOLO NEL CASO DI krige.cv
####rmse4 <- sqrt(sum((dsCV3$var1.pred-dsCV3$observed)^2)/length(iso$DH_2013))##USARE SOLO NEL CASO DI krige.cv

############CALCOLO MSDR, FONDAMENTALE PER LA SCELTA DEL MODELLO, VEDI LA REVIEW DI OLIVER

mean(zCV$residual^2/as.data.frame(zCV)[,2])# MSDR, should be ~1####ULTERIORE CONFERMA DEL MODELLO CO-KRIGING
mean(dsCV$residual^2/as.data.frame(dsCV)[,2])# MSDR, should be ~1####
mean(dsCV2$residual^2/as.data.frame(dsCV)[,2])# MSDR, should be ~1####
mean(dsCV3$residual^2/as.data.frame(dsCV)[,2])# MSDR, should be ~1####


summary(zCV$DH_2013.pred-zCV$observed)
plot(zCV$DH_2013.pred,zCV$observed)
plot(dsCV$var1.pred,dsCV$observed)


shapiro.test (zCV$residual)
plot(zCV$residual,zCV$DH_2013.pred)

library(ggplot2)
library(moments)
simzCV <- data.frame(zCV$residual)
ggplot(simzCV, aes(x = zCV$residual), binwidth = 2) + 
       geom_histogram(aes(y = ..density..), fill = 'red', alpha = 0.5) + 
       geom_density(colour = 'blue') + xlab(expression(bold('Simulated Samples'))) + 
       ylab(expression(bold('Density'))) #############VERIFICA GRAFICA, noramlit� della distribuzione dei residui

skewness(zCV$residual)#this concludes that 
                      # the data are close to bell 
                      # shape but slightly skewed to the left. 

kurtosis(zCV$residual) #(�3, the computed kurtosis 
# is 3.16, which means the data is mesokurtic and norma

####If > 3,7is called leptokurtic. Compared to a 
#####normal distribution, its tails are longer and fatter, and often its central peak is higher and sharper.
####A distribution with kurtosis <3 (excess kurtosis <0) is called platykurtic. Compared to a normal 
####distribution, its tails are shorter and thinner, and often its central peak is lower and broader.
#### see http://brownmath.com/stat/shape.htm#Kurtosis
####################################################################################

qqnorm(zCV$residual)
qqline(zCV$residual)
qqnorm(dsCV2$residual)
qqline(dsCV2$residual)


###out = gstat.cv(meuse.fit, nmax = 40, nfold = 5)### prova anche con gstat.cv

mean(dsCV$residual^2/as.data.frame(dsCV)[,2]# MSDR, should be ~1

########################CORRELOGRAMMA######################################
library(ncf)
ncf.cor <- correlog(iso$x, iso$y, iso$DH_2013,increment=2, resamp=500)
plot(ncf.cor)

fit5 <- spline.correlog(iso$x, iso$y, iso$DH_2014, resamp=50)
plot.spline.correlog(fit5)
summary.spline.correlog(fit5)


fit5 <- spline.correlog(iso$x, iso$y, iso$O18_2013, resamp=50)
plot.spline.correlog(fit5)
    summary.spline.correlog(fit3)


###############################################
##############      DH- 2014     ##############
###############################################

	###### CO-KRIGE 150, NO TREND ###### SCELTO QUESTO#####
iso.g <- gstat(id="DH_2014", formula=abs(DH_2014)~1, data=iso, nmax = 100)
iso.g <- gstat(iso.g, "pat_dtm", (as.numeric(scale(iso$DTM))*sd(iso$DH_2014)) + 
     mean(iso$DH_2014)~1, iso, nmax = 100)
iso.g <- gstat(iso.g, model=vgm(psill= 30, "Lin",nugget=30,range=64929, k=0.2), fill.all=T)
x <- variogram(iso.g, cutoff=50000)
iso.fit = fit.lmc(x, iso.g)
plot(x, model = iso.fit)

	###### CO-KRIGE 150, DETREND
iso.g <- gstat(id="DH_2014", formula=abs(DH_2014)~x+y, data=iso, nmax = 100)
iso.g <- gstat(iso.g, "pat_dtm", (as.numeric(scale(iso$DTM))*sd(iso$DH_2014)) + 
     mean(iso$DH_2014)~1, iso, nmax = 100)
plot(variogram(iso.g))
iso.g <- gstat(iso.g, model=vgm(psill= 30, "Lin",nugget=30,range=64929, k=0.2), fill.all=T)
x <- variogram(iso.g, cutoff=50000)
iso.fit = fit.lmc(x, iso.g)
plot(x, model = iso.fit)


	###### CO-KRIGE TANTI CAMPIONI, NO TREND
iso.g <- gstat(id="DH_2014", formula=abs(DH_2014)~1, data=iso, nmax = 40)
iso.g <- gstat(iso.g, "shpDTM", (as.numeric(scale(shpDTM$pat_dtm))*sd(iso$DH_2014)) + 
     mean(iso$DH_2014)~1, shpDTM, nmax = 40)
iso.g <- gstat(iso.g, model=vgm(psill= 30, "Ste",nugget=30,range=64929), fill.all=T)
x <- variogram(iso.g, cutoff=50000)
iso.fit = fit.lmc(x, iso.g)
plot(x, model = iso.fit)

	###### CO-KRIGE TANTI CAMPIONI, DETREND
iso.g <- gstat(id="DH_2014", formula=abs(DH_2014)~I(x^2)+I(y^2)+I(x*y)+x+y, data=iso, nmax = 40)

iso.g <- gstat(iso.g, "shpDTM", (as.numeric(scale(shpDTM$pat_dtm))*sd(iso$DH_2014)) + 
     mean(iso$DH_2014)~1, shpDTM, nmax = 40)
iso.g <- gstat(iso.g, model=vgm(psill= 30, "Ste",nugget=30,range=64929, k=0.2), fill.all=T)
x <- variogram(iso.g, cutoff=50000)
iso.fit = fit.lmc(x, iso.g)
plot(x, model = iso.fit)

##########

##iso.g <- gstat(iso.g, model=vgm(psill= 30, "Ste",nugget=30,range=64929, k=0.2), fill.all=T)
##x <- variogram(iso.g, cutoff=50000)
##iso.fit = fit.lmc(x, iso.g)
##plot(x, model = iso.fit)
z <- predict(iso.fit, newdata = jg)
zCV<-gstat.cv(iso.fit)

z$DH_2014.se = sqrt(z$DH_2014.var)
z$DH_2014.pred = (z$DH_2014.pred)*(-1)
zCV$DH_2014.se = sqrt(zCV$DH_2014.var)
spplot(z["DH_2014.pred"], main="DH_predictions")
spplot(z["DH_2014.se"], main="DH_SE")
spplot(zCV["DH_2014.se"], main="DH_SE")

names(zCV)
plot(zCV$observed,-1*zCV$residual)
plot(zCV$observed,zCV$z.pred)
plot(zCV$observed,zCV$DH_2014.pred, type="p", pch=19)
abline(lm(zCV$observed~zCV$DH_2014.pred))
R_D2014 <- lm(zCV$observed~zCV$DH_2014.pred)
summary(R_D2014)


names(z)
names(zCV)

writeGDAL(z["DH_2014.pred"],"DH_2014_CoK.tif")
writeGDAL(z["DH_2014.se"],"DH_2014_CoK_SE.tif")

resZ <- (iso$DH_2014 -z$DH_2014.pred)
summary(resZ)


##############################################################################
########################## ORDINARY KRIGING NO TREND ##################
dsGrid=expand.grid(x=seq(617090,723490,by=1000),y=seq(5069400,5112600,by=1000))

#griglia fitta per vedere i difetti
class(dsGrid)
gridded(dsGrid)=~x+y
class(dsGrid)
summary(dsGrid)

plot(iso$DH_2014,iso$x)
plot(iso$DH_2014,iso$y)# si pu� osservare un trend sulla y

###### IMPORTANTE, CALCOLO VARIOGRAMMA E MODELLO ADATTO CON AUTOFITVARIOGRAM VEDO PSILL, RANGE...

#vediamo il fittaggio
#calcoliamo il variogramma isotropo IMPORTANTE

dsVario <- variogram(DH_2014~1,iso,cutoff=70000,width=2500)
plot(dsVario)

variogram<- autofitVariogram(DH_2014~1,iso, model="Sph",fix.values=c(38,80000,NA))#### fitta automaticamete quello con minore RSS.
plot(variogram)

plot(variogram)
#scelgo quindi il modello sulla base di RSS(autofitVariogram) 
dsModel=vgm(psill=35,"Sph",range=70000,nugget=30,anis=c(0,1))

plot(dsVario, dsModel, pch=19)

var(iso$DH_2014)
plot(dsVario$dist,dsVario$gamma,col="green",pch=19)

var(iso$DH_2014)

####VARIOGRAMMA PER VEDERE ANISOTROPIA############
myRainbow<-colorRampPalette(c("aquamarine","yellow","orange","red","purple"))#palette
dsVarioANIS=variogram(DH_2014~1,iso,cutoff=60000,width=2500,map=T)

plot(dsVarioANIS)
spplot(dsVarioANIS$map,scales=list(draw=T),"var1",col.regions=myRainbow)
#Vediamo i variogrammi direzionali
dsVario4=variogram(DH_2014~1,iso,cutoff=60000,width=2000,alpha=c(0,45,90,135),tol.hor=22.5)
#con angoli secondo la convenzione geologica nord=0�, senso orario
plot(dsVario4,pch=19,plot.numbers=F)
#se non li vogliamo in pannelli diversi
plot(dsVario4,multipanel=F,col=c("red","blue","black","green"))


################ KRIGING TORNIAMO AL MODELLO ISOTROPO PSILL 26, NUG23- SFER-RANGE 60000 ##########
#fittiamo modello sferico, con range=60000

##RICHIAMO LA FUNZIONE vgm (dsModel)
###dsModel=vgm(psill=26,"Sph",range=60000,nugget=23,anis=c(0,1))


plot(dsVario,dsModel)
#non male, no?
#Andate in help(fit.variogram) per le opzioni del fittaggio.

myRainbow<-colorRampPalette(c("aquamarine","yellow","orange","red","purple"))


dsSim<-krige(DH_2014~1,iso,dsGrid,model=dsModel,maxdist=62367,nmax=100,nmin=15)
dsSim$DH_2014.se = sqrt(dsSim$var1.var)
spplot(dsSim,"var1.pred",scales=list(draw=T),col.regions=myRainbow)
spplot(dsSim,"DH_2014.se",scales=list(draw=T),col.regions=myRainbow)

dsMod1=gstat(NULL, "DH_2014", DH_2014~1, iso, model=dsModel)

dsMod1=gstat(NULL, "DH_2014", DH_2014~1, iso, model=dsModel,degree=2)
dsCV<-gstat.cv(dsMod1)#CROSS VALIDATION PER VEDERE I RESIDUI
names(dsSim)

writeGDAL(dsSim["var1.pred"],"DH_2014_KriO.tif")
writeGDAL(dsSim["DH_2014.se"],"DH_2014_KriO_SE.tif")


summary(dsCV)
summary(dsCV$residual)
##############################################MODELLO DETRENDIZZATO##########################
###################################SEGUONO 2 MODELLI, UNO QUADRATO E UNO LINEARE###############

spplot(iso,"DH_2014",col.regions=myRainbow(5),cuts=quantile(iso$DH_2014,probs=seq(0,1,0.2)),xlab="x",scales=list(draw=T))
plot(iso$x,iso$DH_2014,type="p",pch=19)
plot(iso$y,iso$DH_2014,type="p",pch=19)
abline(lm(iso$z~iso$y))
REG_Y<-lm(iso$DH_2014~iso$y)
REG_X<-lm(iso$DH_2014~iso$x)
summary(REG_X)
summary(REG_Y)


#quindi non posso calcolare il variogramma dai dati grezzi


ds2Vario2=variogram(DH_2014~I(x^2)+I(y^2)+I(x*y)+x+y,iso,cutoff=70000,width=2500)
ds2Vario3=variogram(DH_2014~x+y,iso,cutoff=70000,width=2500)

plot(ds2Vario2, pch=19)
plot(ds2Vario3, pch=19)

#trend quadratico stabilizza variogramma.....
#vediamo anisotropie (NON CI SONO)
#ds2Vario=variogram(DH_2014~I(x^2)+I(y^2)+I(x*y)+x+y,iso,cutoff=60000,width=2500,map=T)
#spplot(ds2Vario$map,scales=list(draw=T),"var1",col.regions=myRainbow)
#ds2Vario=variogram(DH_2014~I(x^2)+I(y^2)+I(x*y)+x+y,iso,cutoff=60000,width=2000,alpha=c(0,45,90,135),tol.hor=22.5)
#plot(ds2Vario,multipanel=F,col=c("red","blue","black","green"))
#andiamo avanti con un modello anisotropo

variogram2<- autofitVariogram(DH_2014~I(x^2)+I(y^2)+I(x*y)+x+y,iso)#### fitta automaticamete quello con minore RSS.
variogram3<- autofitVariogram(DH_2014~x+y,iso)
plot(variogram2)
plot(variogram3)
summary(variogram2)
summary(variogram3)
?autofitVariogram


ds2Model2=vgm(psill=12,"Sph",range=62000,nugget=30)
ds2Model3=vgm(psill=11,"Sph",range=43070,nugget=24)


ds2Model2.fit=fit.variogram(ds2Vario2,ds2Model2)
ds2Model3.fit=fit.variogram(ds2Vario3,ds2Model3)

plot(ds2Vario2,ds2Model2.fit,pch=19)
plot(ds2Vario3,ds2Model3.fit,pch=19)


#o si definisce il regressore o l'ordine di trend con degree...

ds2G=gstat(NULL, "DH_2014", DH_2014~1, iso, model=ds2Model2.fit,degree=2)
ds3G=gstat(NULL, "DH_2014", DH_2014~1, iso, model=ds2Model3.fit,degree=2)


ds2Kt2 <- predict(ds2G,dsGrid,nsim = 0,BLUE=F,)
ds2Kt3 <- predict(ds3G,dsGrid,nsim = 0,BLUE=F,)


ds2Kt2$DH_2014.se = sqrt(ds2Kt2$DH_2014.var)
ds2Kt3$DH_2014.se = sqrt(ds2Kt3$DH_2014.var)

spplot(ds2Kt2,"DH_2014.pred",scales=list(draw=T),col.regions=myRainbow)
spplot(ds2Kt3,"DH_2014.pred",scales=list(draw=T),col.regions=myRainbow)

spplot(ds2Kt2,"DH_2014.var",scales=list(draw=T),col.regions=myRainbow)
spplot(ds2Kt3,"DH_2014.var",scales=list(draw=T),col.regions=myRainbow)

#se si vuole salvare per leggere con gis o altro
writeGDAL(ds2Kt2["DH_2014.pred"],"KriQ.tif")
writeGDAL(ds2Kt3["DH_2014.pred"],"KriL.tif")
writeGDAL(ds2Kt2["DH_2014.se"],"KriQ_SE.tif")
writeGDAL(ds2Kt3["DH_2014.se"],"KriL_SE.tif")

#cross validation
dsCV2<-gstat.cv(ds2G)
dsCV3<-gstat.cv(ds3G)


plot(ds2CV$observed,-1*ds2CV$residual)
plot(ds2CV$observed,ds2CV$z.pred)

plot(ds3CV$observed,-1*ds3CV$residual)
plot(ds3CV$observed,ds3CV$z.pred)

#volendo salvare uno shape
writeOGR(ds2CV, getwd(), "ds2CV", driver="ESRI Shapefile")
writeOGR(ds3CV, getwd(), "ds3CV", driver="ESRI Shapefile")

################ CONFRONTO DI MODELLI CROSS-VALIDATION, RESIDUALS E RMSE ################


####dsCV<-krige.cv(DH_2014~1,iso,dsGrid,model=dsModel,maxdist=62367,nmax=60,nmin=15)##krig.ordinario, FUNZIONA MEGLIO GSTAT.CV VEDI SOTTO
####dsCV2<-krige.cv(DH_2014~1,iso,dsGrid,model=ds2Model2.fit,maxdist=60000,nmax=60,nmin=15)##krig.detrend quadrato
####dsCV3<-krige.cv(DH_2014~1,iso,dsGrid,model=ds2Model3.fit,maxdist=40000,nmax=60,nmin=15)##krig.detrend lineare

zCV<-gstat.cv(iso.fit)
dsCV<-gstat.cv(dsMod1)##krig.ordinario,
dsCV2<-gstat.cv(ds2G)##krig.detrend quadrato
dsCV3<-gstat.cv(ds3G)##krig.detrend lineare


#ricordatevi che l'errore � il residual
summary(zCV$residual)##Co-Krige, il migliore
summary(dsCV$residual)##krig.ordinario
summary(dsCV2$residual)##krig.detrend quadrato
summary(dsCV3$residual)##krig.detrend lineare


hist(zCV$residual,breaks=12,col="red",freq=F)
hist(dsCV$residual,breaks=12,col="red",freq=F)
plot(dsCV$observed,-1*dsCV$residual)
plot(dsCV$observed,dsCV$var1.pred)
boxplot(dsCV4$residual)
boxplot(zCV$residual)


rmse1 <- sqrt(sum((zCV$DH_2014.pred-zCV$observed)^2)/length(iso$DH_2014))##Co-krige, il migliore
rmse2 <- sqrt(sum((dsCV$DH_2014.pred-dsCV$observed)^2)/length(iso$DH_2014))##krig.ordinario
rmse3 <- sqrt(sum((dsCV2$DH_2014.pred-dsCV2$observed)^2)/length(iso$DH_2014))##krig.detrend quadrato
rmse4 <- sqrt(sum((dsCV3$DH_2014.pred-dsCV3$observed)^2)/length(iso$DH_2014))##krig.detrend lineare

####rmse1 <- sqrt(sum((zCV$DH_2014.pred-zCV$observed)^2)/length(iso$DH_2014))##USARE SOLO NEL CASO DI krige.cv
####rmse2 <- sqrt(sum((dsCV$var1.pred-dsCV$observed)^2)/length(iso$DH_2014))##USARE SOLO NEL CASO DI krige.cv
####rmse3 <- sqrt(sum((dsCV2$var1.pred-dsCV2$observed)^2)/length(iso$DH_2014))##USARE SOLO NEL CASO DI krige.cv
####rmse4 <- sqrt(sum((dsCV3$var1.pred-dsCV3$observed)^2)/length(iso$DH_2014))##USARE SOLO NEL CASO DI krige.cv

############CALCOLO MSDR, FONDAMENTALE PER LA SCELTA DEL MODELLO, VEDI LA REVIEW DI OLIVER

mean(zCV$residual^2/as.data.frame(zCV)[,2])# MSDR, should be ~1####ULTERIORE CONFERMA DEL MODELLO CO-KRIGING
mean(dsCV$residual^2/as.data.frame(dsCV)[,2])# MSDR, should be ~1####krig.ordinario
mean(dsCV2$residual^2/as.data.frame(dsCV)[,2])# MSDR, should be ~1####krig.detrend quadrato
mean(dsCV3$residual^2/as.data.frame(dsCV)[,2])# MSDR, should be ~1####krig.detrend lineare


summary(zCV$DH_2014.pred-zCV$observed)
plot(zCV$DH_2014.pred,zCV$observed)
plot(dsCV$var1.pred,dsCV$observed)


shapiro.test (zCV$residual)
plot(zCV$residual,zCV$DH_2014.pred)

library(ggplot2)
library(moments)
simzCV <- data.frame(zCV$residual)
ggplot(simzCV, aes(x = zCV$residual), binwidth = 2) + 
       geom_histogram(aes(y = ..density..), fill = 'red', alpha = 0.5) + 
       geom_density(colour = 'blue') + xlab(expression(bold('Simulated Samples'))) + 
       ylab(expression(bold('Density'))) #############VERIFICA GRAFICA, noramlit� della distribuzione dei residui

skewness(zCV$residual)#this concludes that 
                      # the data are close to bell 
                      # shape but slightly skewed to the left. 

kurtosis(zCV$residual) #(�3, the computed kurtosis 
# is 3.16, which means the data is mesokurtic and norma

####If > 3,7is called leptokurtic. Compared to a 
#####normal distribution, its tails are longer and fatter, and often its central peak is higher and sharper.
####A distribution with kurtosis <3 (excess kurtosis <0) is called platykurtic. Compared to a normal 
####distribution, its tails are shorter and thinner, and often its central peak is lower and broader.
#### see http://brownmath.com/stat/shape.htm#Kurtosis
####################################################################################

qqnorm(zCV$residual)
qqline(zCV$residual)
qqnorm(dsCV2$residual)
qqline(dsCV2$residual)


###out = gstat.cv(meuse.fit, nmax = 40, nfold = 5)### prova anche con gstat.cv

mean(dsCV$residual^2/as.data.frame(dsCV)[,2]# MSDR, should be ~1

########################CORRELOGRAMMA######################################
library(ncf)
ncf.cor <- correlog(iso$x, iso$y, iso$DH_2014,increment=2, resamp=500)
plot(ncf.cor)

fit5 <- spline.correlog(iso$x, iso$y, iso$DH_2014, resamp=50)
plot.spline.correlog(fit5)
summary.spline.correlog(fit5)


fit5 <- spline.correlog(iso$x, iso$y, iso$O18_2013, resamp=50)
plot.spline.correlog(fit5)
    summary.spline.correlog(fit3)


######################################################################################################
########################################################################################################
######################################################################################################
########################################################################################################

###############################################
##############      O18-2013     ##############
###############################################
names(iso)
# CO-KRIGING - 150 samples ############## SCELTO QUESTO#############
iso.g <- gstat(id="O18_2013", formula=O18_2013*(-1)~I(x^2)+I(y^2)+I(x*y)+x+y, data=iso, nmax = 60)
iso.g <- gstat(iso.g, "iso", (as.numeric(scale(iso$DTM))*sd(iso$O18_2013)) + 
  mean(iso$O18_2013)~I(x^2)+I(y^2)+I(x*y)+x+y,iso, nmax = 60)

iso.g <- gstat(iso.g, model=vgm(psill= 0.31, nugget=0.17, "Ste",range=20000, k=0.2), fill.all=T)


# CO-KRIGING - DTM all samples
iso.g <- gstat(id="O18_2013", formula=O18_2013*(-1)~I(x^2)+I(y^2)+I(x*y)+x+y, data=iso, nmax = 40)
iso.g <- gstat(iso.g, "shpDTM", (as.numeric(scale(shpDTM$pat_dtm))*sd(iso$O18_2013)) + mean(iso$O18_2013)~1,
shpDTM, nmax = 40)

iso.g <- gstat(iso.g, model=vgm(psill= 0.31, nugget=0.17, "Ste",range=20000, k=0.2), fill.all=T)
######with Standardized DTM###############################################

plot(variogram(iso.g))

plot(autofitVariogram(O18_2013*(-1)~1, iso)


# CO-KRIGING
iso.g <- gstat(id="O18_2013", formula=O18_2013~1, data=iso, nmax = 40)
DTM.std <- (as.numeric(scale(iso$DTM))*sd(iso$O18_2013)) + mean(iso$O18_2013)

######with Standardized DTM###############################################
iso.g <- gstat(iso.g, "DTM", DTM.std*(-1)~1, iso, nmax = 40)
plot(variogram(iso.g))


##########
x <- variogram(iso.g, cutoff=50000)
iso.fit = fit.lmc(x, iso.g)
plot(x, model = iso.fit)
z <- predict(iso.fit, newdata = jg)
zCV<-gstat.cv(iso.fit)

spplot(z["O18_2013.pred"], main="DH_predictions")

pl1 <- spplot(z["O18_2013.pred"], main="DH_predictions")
pl2 <- spplot(z["DTM.pred"], main="DTM_predictions")

names(z)

z$O18_2013.se = sqrt((z$O18_2013.var))

spplot(z["O18_2013.se"], main="DTM std.err.")

mean(z$O18_2013.se)

pl1 <- spplot(z["O18_2013.se"], main="O18_2013 std.err.")
pl2 <- spplot(z["DTM.se"], main="DTM std.err.")

print(pl1, split = c(1,1,2,2), more=TRUE)
print(pl2, split = c(1,2,2,2), more=TRUE)


summary(z)
names(z)

predCols <- colorRampPalette(c('green2', 'purple4'))
spplot(z['O18_2013.pred'],col.regions=predCols(30), scales=list(draw=TRUE),main='Cokriging O18_2013 with DTM: Predictions')

names(z)
zCV<-gstat.cv(iso.fit)
z$O18.se = sqrt(z$O18_2013.var)

writeGDAL(z["O18_2013.pred"],"O18_2013_CoK.tif")
writeGDAL(z["O18.se"],"O18_2013_CoK_SE.tif")

resZ <- (iso$O18_2013 -z$O18_2013.pred)
summary(resZ)


names(zCV)

plot(zCV$observed,-1*zCV$residual)
plot(zCV$observed,zCV$z.pred)
plot(zCV$observed,zCV$O18_2013.pred, type="p", pch=19)
abline(lm(zCV$observed~zCV$O18_2013.pred))
R_O2013 <- lm(zCV$observed~zCV$O18_2013.pred)
summary(R_D2013)

mean(z$O18_2013.se)
names(z)
names(zCV)
mean(sqrt(z$O18_2013.var))
mean(sqrt(z$DTM.var))
##############################################################################
########################## ORDINARY KRIGING NO TREND ##################
dsGrid=expand.grid(x=seq(617090,723490,by=1000),y=seq(5069400,5112600,by=1000))

#griglia fitta per vedere i difetti
class(dsGrid)
gridded(dsGrid)=~x+y
class(dsGrid)
summary(dsGrid)

plot(iso$O18_2013,iso$x)
plot(iso$O18_2013,iso$y)# si pu� osservare un trend sulla y

###### IMPORTANTE, CALCOLO VARIOGRAMMA E MODELLO ADATTO CON AUTOFITVARIOGRAM VEDO PSILL, RANGE...

#vediamo il fittaggio
#calcoliamo il variogramma isotropo IMPORTANTE

dsVario <- variogram(O18_2013~1,iso,cutoff=70000,width=2500)
plot(dsVario)

variogram<- autofitVariogram(O18_2013~1,iso, fix.values = c(NA,20000,NA))#### fitta automaticamete quello con minore RSS.
plot(variogram)
#scelgo quindi il modello sulla base di RSS(autofitVariogram) 
dsModel=vgm(psill=0.31,"Ste",range=20000,nugget=0.17, k=0.2)

plot(dsVario, dsModel)

var(iso$O18_2013)
plot(dsVario$dist,dsVario$gamma,col="green",pch=19)

var(iso$O18_2013)

####VARIOGRAMMA PER VEDERE ANISOTROPIA############
myRainbow<-colorRampPalette(c("aquamarine","yellow","orange","red","purple"))#palette
dsVarioANIS=variogram(O18_2013~1,iso,cutoff=60000,width=2500,map=T)

plot(dsVarioANIS)
spplot(dsVarioANIS$map,scales=list(draw=T),"var1",col.regions=myRainbow)
#Vediamo i variogrammi direzionali
dsVario4=variogram(O18_2013~1,iso,cutoff=60000,width=2000,alpha=c(0,45,90,135),tol.hor=22.5)
#con angoli secondo la convenzione geologica nord=0�, senso orario
plot(dsVario4,pch=19,plot.numbers=F)
#se non li vogliamo in pannelli diversi
plot(dsVario4,multipanel=F,col=c("red","blue","black","green"))


################ KRIGING TORNIAMO AL MODELLO ISOTROPO PSILL 26, NUG23- SFER-RANGE 60000 ##########
#fittiamo modello sferico, con range=60000

##RICHIAMO LA FUNZIONE vgm (dsModel)
###dsModel=vgm(psill=26,"Sph",range=60000,nugget=23,anis=c(0,1))


plot(dsVario,dsModel)
#non male, no?
#Andate in help(fit.variogram) per le opzioni del fittaggio.

myRainbow<-colorRampPalette(c("aquamarine","yellow","orange","red","purple"))


dsSim<-krige(O18_2013~1,iso,dsGrid,model=dsModel,maxdist=62367,nmax=100,nmin=15)
dsSim$O18.se = sqrt(dsSim$var1.var)
spplot(dsSim,"var1.pred",scales=list(draw=T),col.regions=myRainbow)
spplot(dsSim,"O18.se",scales=list(draw=T),col.regions=myRainbow)

dsMod1=gstat(NULL, "O18_2013", O18_2013~1, iso, model=dsModel)


dsMod1=gstat(NULL, "O18_2013", O18_2013~1, iso, model=dsModel,degree=2)
dsCV<-gstat.cv(dsMod1)#CROSS VALIDATION PER VEDERE I RESIDUI
summary(dsCV)
summary(dsCV$residual)

writeGDAL(dsSim["var1.pred"],"O18_2013_KriO.tif")
writeGDAL(dsSim["O18.se"],"O18_2013_KriO_SE.tif")
##############################################MODELLO DETRENDIZZATO##########################
###################################SEGUONO 2 MODELLI, UNO QUADRATO E UNO LINEARE###############

spplot(iso,"O18_2013",col.regions=myRainbow(5),cuts=quantile(iso$O18_2013,probs=seq(0,1,0.2)),xlab="x",scales=list(draw=T))
plot(iso$x,iso$O18_2013,type="p",pch=19)
plot(iso$y,iso$O18_2013,type="p",pch=19)
abline(lm(iso$z~iso$y))
REG_Y<-lm(iso$O18_2013~iso$y)
REG_X<-lm(iso$O18_2013~iso$x)
summary(REG_X)
summary(REG_Y)


#quindi non posso calcolare il variogramma dai dati grezzi


ds2Vario2=variogram(O18_2013~I(x^2)+I(y^2)+I(x*y)+x+y,iso,cutoff=70000,width=2500)
ds2Vario3=variogram(O18_2013~x+y,iso,cutoff=70000,width=2500)

plot(ds2Vario2, pch=19)
plot(ds2Vario3, pch=19)

#trend quadratico stabilizza variogramma.....
#vediamo anisotropie (NON CI SONO)
#ds2Vario=variogram(O18_2013~I(x^2)+I(y^2)+I(x*y)+x+y,iso,cutoff=60000,width=2500,map=T)
#spplot(ds2Vario$map,scales=list(draw=T),"var1",col.regions=myRainbow)
#ds2Vario=variogram(O18_2013~I(x^2)+I(y^2)+I(x*y)+x+y,iso,cutoff=60000,width=2000,alpha=c(0,45,90,135),tol.hor=22.5)
#plot(ds2Vario,multipanel=F,col=c("red","blue","black","green"))
#andiamo avanti con un modello anisotropo

variogram2<- autofitVariogram(O18_2013~I(x^2)+I(y^2)+I(x*y)+x+y,iso)#### fitta automaticamete quello con minore RSS.
variogram3<- autofitVariogram(O18_2013~x+y,iso)
plot(variogram2)
plot(variogram3)
summary(variogram2)
summary(variogram3)
?autofitVariogram


ds2Model2=vgm(psill=0.19,"Ste",range=4000,nugget=0.21, k=10)
ds2Model3=vgm(psill=0.19,"Ste",range=4000,nugget=0.21, k=10)


ds2Model2.fit=fit.variogram(ds2Vario2,ds2Model2)
ds2Model3.fit=fit.variogram(ds2Vario3,ds2Model3)

plot(ds2Vario2,ds2Model2.fit,pch=19)
plot(ds2Vario3,ds2Model3.fit,pch=19)


#o si definisce il regressore o l'ordine di trend con degree...

ds2G=gstat(NULL, "O18_2013", O18_2013~1, iso, model=ds2Model2.fit,degree=2)
ds3G=gstat(NULL, "O18_2013", O18_2013~1, iso, model=ds2Model3.fit,degree=2)

names(ds2Kt2)
ds2Kt2 <- predict(ds2G,dsGrid,nsim = 0,BLUE=F,)
ds2Kt3 <- predict(ds3G,dsGrid,nsim = 0,BLUE=F,)

ds2Kt2$O18.se = sqrt(ds2Kt2$O18_2013.var)
ds2Kt3$O18.se = sqrt(ds2Kt3$O18_2013.var)

spplot(ds2Kt2,"O18_2013.pred",scales=list(draw=T),col.regions=myRainbow)
spplot(ds2Kt3,"O18_2013.pred",scales=list(draw=T),col.regions=myRainbow)

spplot(ds2Kt2,"O18_2013.var",scales=list(draw=T),col.regions=myRainbow)
spplot(ds2Kt3,"O18_2013.var",scales=list(draw=T),col.regions=myRainbow)


writeGDAL(ds2Kt2["O18_2013.pred"],"O18_2013_KriQ.tif")
writeGDAL(ds2Kt2["O18.se"],"O18_2013_KriQ_SE.tif")

writeGDAL(ds2Kt3["O18_2013.pred"],"O18_2013_KriL.tif")
writeGDAL(ds2Kt3["O18.se"],"O18_2013_KriL_SE.tif")


#cross validation
dsCV2<-gstat.cv(ds2G)
dsCV3<-gstat.cv(ds3G)


plot(ds2CV$observed,-1*ds2CV$residual)
plot(ds2CV$observed,ds2CV$z.pred)

plot(ds3CV$observed,-1*ds3CV$residual)
plot(ds3CV$observed,ds3CV$z.pred)

#volendo salvare uno shape
writeOGR(ds2CV, getwd(), "ds2CV", driver="ESRI Shapefile")
writeOGR(ds3CV, getwd(), "ds3CV", driver="ESRI Shapefile")

################ CONFRONTO DI MODELLI CROSS-VALIDATION, RESIDUALS E RMSE ################


####dsCV<-krige.cv(O18_2013~1,iso,dsGrid,model=dsModel,maxdist=62367,nmax=60,nmin=15)##krig.ordinario, FUNZIONA MEGLIO GSTAT.CV VEDI SOTTO
####dsCV2<-krige.cv(O18_2013~1,iso,dsGrid,model=ds2Model2.fit,maxdist=60000,nmax=60,nmin=15)##krig.detrend quadrato
####dsCV3<-krige.cv(O18_2013~1,iso,dsGrid,model=ds2Model3.fit,maxdist=40000,nmax=60,nmin=15)##krig.detrend lineare

zCV<-gstat.cv(iso.fit)
dsCV<-gstat.cv(dsMod1)##krig.ordinario,
dsCV2<-gstat.cv(ds2G)##krig.detrend quadrato
dsCV3<-gstat.cv(ds3G)##krig.detrend lineare


#ricordatevi che l'errore � il residual
summary(zCV$residual)##Co-Krige, il migliore
summary(dsCV$residual)##krig.ordinario
summary(dsCV2$residual)##krig.detrend quadrato
summary(dsCV3$residual)##krig.detrend lineare


hist(zCV$residual,breaks=12,col="red",freq=F)
hist(dsCV$residual,breaks=12,col="red",freq=F)
plot(dsCV$observed,-1*dsCV$residual)
plot(dsCV$observed,dsCV$var1.pred)
boxplot(dsCV4$residual)
boxplot(zCV$residual)


rmse1 <- sqrt(sum((zCV$O18_2013.pred-zCV$observed)^2)/length(iso$O18_2013))##Co-krige, il migliore
rmse2 <- sqrt(sum((dsCV$O18_2013.pred-dsCV$observed)^2)/length(iso$O18_2013))##krig.ordinario
rmse3 <- sqrt(sum((dsCV2$O18_2013.pred-dsCV2$observed)^2)/length(iso$O18_2013))##krig.detrend quadrato
rmse4 <- sqrt(sum((dsCV3$O18_2013.pred-dsCV3$observed)^2)/length(iso$O18_2013))##krig.detrend lineare

####rmse1 <- sqrt(sum((zCV$O18_2013.pred-zCV$observed)^2)/length(iso$O18_2013))##USARE SOLO NEL CASO DI krige.cv
####rmse2 <- sqrt(sum((dsCV$var1.pred-dsCV$observed)^2)/length(iso$O18_2013))##USARE SOLO NEL CASO DI krige.cv
####rmse3 <- sqrt(sum((dsCV2$var1.pred-dsCV2$observed)^2)/length(iso$O18_2013))##USARE SOLO NEL CASO DI krige.cv
####rmse4 <- sqrt(sum((dsCV3$var1.pred-dsCV3$observed)^2)/length(iso$O18_2013))##USARE SOLO NEL CASO DI krige.cv

############CALCOLO MSDR, FONDAMENTALE PER LA SCELTA DEL MODELLO, VEDI LA REVIEW DI OLIVER

mean(zCV$residual^2/as.data.frame(zCV)[,2])# MSDR, should be ~1####ULTERIORE CONFERMA DEL MODELLO CO-KRIGING
mean(dsCV$residual^2/as.data.frame(dsCV)[,2])# MSDR, should be ~1####krig.ordinario
mean(dsCV2$residual^2/as.data.frame(dsCV)[,2])# MSDR, should be ~1####krig.detrend quadrato
mean(dsCV3$residual^2/as.data.frame(dsCV)[,2])# MSDR, should be ~1####krig.detrend lineare


summary(zCV$O18_2013.pred-zCV$observed)
plot(zCV$O18_2013.pred,zCV$observed)
plot(dsCV$var1.pred,dsCV$observed)


shapiro.test (zCV$residual)
plot(zCV$residual,zCV$O18_2013.pred)

library(ggplot2)
library(moments)
simzCV <- data.frame(zCV$residual)
ggplot(simzCV, aes(x = zCV$residual), binwidth = 2) + 
       geom_histogram(aes(y = ..density..), fill = 'red', alpha = 0.5) + 
       geom_density(colour = 'blue') + xlab(expression(bold('Simulated Samples'))) + 
       ylab(expression(bold('Density'))) #############VERIFICA GRAFICA, noramlit� della distribuzione dei residui

skewness(zCV$residual)#this concludes that 
                      # the data are close to bell 
                      # shape but slightly skewed to the left. 

kurtosis(zCV$residual) #(�3, the computed kurtosis 
# is 3.16, which means the data is mesokurtic and norma

####If > 3,7is called leptokurtic. Compared to a 
#####normal distribution, its tails are longer and fatter, and often its central peak is higher and sharper.
####A distribution with kurtosis <3 (excess kurtosis <0) is called platykurtic. Compared to a normal 
####distribution, its tails are shorter and thinner, and often its central peak is lower and broader.
#### see http://brownmath.com/stat/shape.htm#Kurtosis
####################################################################################

qqnorm(zCV$residual)
qqline(zCV$residual)
qqnorm(dsCV2$residual)
qqline(dsCV2$residual)


###out = gstat.cv(meuse.fit, nmax = 40, nfold = 5)### prova anche con gstat.cv

mean(dsCV$residual^2/as.data.frame(dsCV)[,2]# MSDR, should be ~1

########################CORRELOGRAMMA######################################
library(ncf)
ncf.cor <- correlog(iso$x, iso$y, iso$O18_2013,increment=2, resamp=500)
plot(ncf.cor)

fit5 <- spline.correlog(iso$x, iso$y, iso$O18_2013, resamp=50)
plot.spline.correlog(fit5)
summary.spline.correlog(fit5)


fit5 <- spline.correlog(iso$x, iso$y, iso$O18_2013, resamp=50)
plot.spline.correlog(fit5)
    summary.spline.correlog(fit3)


######################################################################################################
########################################################################################################
######################################################################################################
########################################################################################################
#######APPUNTI DI SEBASTIANO TREVISANI. se volete vedere il trend

#########
##########
####prova lettura vettoriale shape "bingo.shape" stando dentro la cartella shape dove
#ho i files
#il comando getwd() restituisce la directory corrente
dati2 <-readOGR(dsn=getwd(), layer="bingo")
###############################################
##############      O18-2014     ##############
###############################################
names(iso)
# CO-KRIGING - 150 samples ############## SCELTO QUESTO#############
iso.g <- gstat(id="O18_2014", formula=O18_2014*(-1)~I(x^2)+I(y^2)+I(x*y)+x+y, data=iso, nmax = 30)
iso.g <- gstat(iso.g, "iso", (as.numeric(scale(iso$DTM))*sd(iso$O18_2014)) + 
  mean(iso$O18_2014)~1,iso, nmax = 80)

iso.g <- gstat(iso.g, model=vgm(psill= 0.31, nugget=0.16, "Ste",range=20000, k=0.2), fill.all=T)


# CO-KRIGING - DTM all samples
iso.g <- gstat(id="O18_2014", formula=O18_2014*(-1)~I(x^2)+I(y^2)+I(x*y)+x+y, data=iso, nmax = 30)
iso.g <- gstat(iso.g, "shpDTM", (as.numeric(scale(shpDTM$pat_dtm))*sd(iso$O18_2014)) + mean(iso$O18_2014)~1,
shpDTM, nmax = 40)

iso.g <- gstat(iso.g, model=vgm(psill= 0.31, nugget=0.17, "Ste",range=20000, k=0.2), fill.all=T)
######with Standardized DTM###############################################

plot(variogram(iso.g))

plot(autofitVariogram(O18_2014*(-1)~I(x^2)+I(y^2)+I(x*y)+x+y, iso))


# CO-KRIGING
iso.g <- gstat(id="O18_2014", formula=O18_2014~1, data=iso, nmax = 40)
DTM.std <- (as.numeric(scale(iso$DTM))*sd(iso$O18_2014)) + mean(iso$O18_2014)

######with Standardized DTM###############################################
iso.g <- gstat(iso.g, "DTM", DTM.std*(-1)~1, iso, nmax = 40)
plot(variogram(iso.g))


##########
x <- variogram(iso.g, cutoff=50000)
iso.fit = fit.lmc(x, iso.g)
plot(x, model = iso.fit)
z <- predict(iso.fit, newdata = jg)
zCV<-gstat.cv(iso.fit)
names(z)
spplot(z["O18_2014.pred"], main="DH_predictions", scales=list(draw=TRUE))

pl1 <- spplot(z["O18_2014.pred"], main="DH_predictions")
pl2 <- spplot(z["DTM.pred"], main="DTM_predictions")

names(z)

z$O18_2014.se = sqrt((z$O18_2014.var))

spplot(z["O18_2014.se"], main="DTM std.err.")

mean(z$O18_2014.se)

pl1 <- spplot(z["O18_2014.se"], main="O18_2014 std.err.")
pl2 <- spplot(z["DTM.se"], main="DTM std.err.")

print(pl1, split = c(1,1,2,2), more=TRUE)
print(pl2, split = c(1,2,2,2), more=TRUE)


summary(z)
names(z)

predCols <- colorRampPalette(c('green2', 'purple4'))
spplot(z['O18_2014.pred'],col.regions=predCols(30), scales=list(draw=TRUE),main='Cokriging O18_2014 with DTM: Predictions')

names(z)
zCV<-gstat.cv(iso.fit)
z$O18.se = sqrt(z$O18_2014.var)

writeGDAL(z["O18_2014.pred"],"O18_2014_CoK.tif")
writeGDAL(z["O18.se"],"O18_2014_CoK_SE.tif")

resZ <- (iso$O18_2014 -z$O18_2014.pred)
summary(resZ)

plot(zCV$observed,-1*zCV$residual)
plot(zCV$observed,zCV$z.pred)
plot(zCV$observed,zCV$O18_2014.pred, type="p", pch=19)
abline(lm(zCV$observed~zCV$O18_2014.pred))
R_O2014 <- lm(zCV$observed~zCV$O18_2014.pred)
summary(R_D2014)


mean(z$O18_2014.se)
names(z)
names(zCV)
mean(sqrt(z$O18_2014.var))
mean(sqrt(z$DTM.var))
##############################################################################
########################## ORDINARY KRIGING NO TREND ##################
dsGrid=expand.grid(x=seq(617090,723490,by=1000),y=seq(5069400,5112600,by=1000))

#griglia fitta per vedere i difetti
class(dsGrid)
gridded(dsGrid)=~x+y
class(dsGrid)
summary(dsGrid)

plot(iso$O18_2014,iso$x)
plot(iso$O18_2014,iso$y)# si pu� osservare un trend sulla y

###### IMPORTANTE, CALCOLO VARIOGRAMMA E MODELLO ADATTO CON AUTOFITVARIOGRAM VEDO PSILL, RANGE...

#vediamo il fittaggio
#calcoliamo il variogramma isotropo IMPORTANTE

dsVario <- variogram(O18_2014~1,iso,cutoff=70000,width=2500)
plot(dsVario)

variogram<- autofitVariogram(O18_2014~1,iso, fix.values = c(NA,20000,NA))#### fitta automaticamete quello con minore RSS.
plot(variogram)

#scelgo quindi il modello sulla base di RSS(autofitVariogram) 
dsModel=vgm(psill=0.41,"Ste",range=20000,nugget=0.16, k=0.2)

plot(dsVario, dsModel, pch=19)

var(iso$O18_2014)
plot(dsVario$dist,dsVario$gamma,col="green",pch=19)

var(iso$O18_2014)

####VARIOGRAMMA PER VEDERE ANISOTROPIA############
myRainbow<-colorRampPalette(c("aquamarine","yellow","orange","red","purple"))#palette
dsVarioANIS=variogram(O18_2014~1,iso,cutoff=60000,width=2500,map=T)

plot(dsVarioANIS)
spplot(dsVarioANIS$map,scales=list(draw=T),"var1",col.regions=myRainbow)
#Vediamo i variogrammi direzionali
dsVario4=variogram(O18_2014~1,iso,cutoff=60000,width=2000,alpha=c(0,45,90,135),tol.hor=22.5)
#con angoli secondo la convenzione geologica nord=0�, senso orario
plot(dsVario4,pch=19,plot.numbers=F)
#se non li vogliamo in pannelli diversi
plot(dsVario4,multipanel=F,col=c("red","blue","black","green"))


################ KRIGING TORNIAMO AL MODELLO ISOTROPO PSILL 26, NUG23- SFER-RANGE 60000 ##########
#fittiamo modello sferico, con range=60000

##RICHIAMO LA FUNZIONE vgm (dsModel)
###dsModel=vgm(psill=26,"Sph",range=60000,nugget=23,anis=c(0,1))


plot(dsVario,dsModel)
#non male, no?
#Andate in help(fit.variogram) per le opzioni del fittaggio.

myRainbow<-colorRampPalette(c("aquamarine","yellow","orange","red","purple"))


dsSim<-krige(O18_2014~1,iso,dsGrid,model=dsModel,maxdist=62367,nmax=100,nmin=15)
dsSim$O18.se = sqrt(dsSim$var1.var)
spplot(dsSim,"var1.pred",scales=list(draw=T),col.regions=myRainbow)
spplot(dsSim,"O18.se",scales=list(draw=T),col.regions=myRainbow)

dsMod1=gstat(NULL, "O18_2014", O18_2014~1, iso, model=dsModel,degree=2)
dsCV<-gstat.cv(dsMod1)#CROSS VALIDATION PER VEDERE I RESIDUI
summary(dsCV)
summary(dsCV$residual)

writeGDAL(dsSim["var1.pred"],"O18_2014_KriO.tif")
writeGDAL(dsSim["O18.se"],"O18_2014_KriO_SE.tif")
##############################################MODELLO DETRENDIZZATO##########################
###################################SEGUONO 2 MODELLI, UNO QUADRATO E UNO LINEARE###############

spplot(iso,"O18_2014",col.regions=myRainbow(5),cuts=quantile(iso$O18_2014,probs=seq(0,1,0.2)),xlab="x",scales=list(draw=T))
plot(iso$x,iso$O18_2014,type="p",pch=19)
plot(iso$y,iso$O18_2014,type="p",pch=19)
abline(lm(iso$z~iso$y))
REG_Y<-lm(iso$O18_2014~iso$y)
REG_X<-lm(iso$O18_2014~iso$x)
summary(REG_X)
summary(REG_Y)


#quindi non posso calcolare il variogramma dai dati grezzi


ds2Vario2=variogram(O18_2014~I(x^2)+I(y^2)+I(x*y)+x+y,iso,cutoff=70000,width=2500)
ds2Vario3=variogram(O18_2014~x+y,iso,cutoff=70000,width=2500)

plot(ds2Vario2, pch=19)
plot(ds2Vario3, pch=19)

#trend quadratico stabilizza variogramma.....
#vediamo anisotropie (NON CI SONO)
#ds2Vario=variogram(O18_2014~I(x^2)+I(y^2)+I(x*y)+x+y,iso,cutoff=60000,width=2500,map=T)
#spplot(ds2Vario$map,scales=list(draw=T),"var1",col.regions=myRainbow)
#ds2Vario=variogram(O18_2014~I(x^2)+I(y^2)+I(x*y)+x+y,iso,cutoff=60000,width=2000,alpha=c(0,45,90,135),tol.hor=22.5)
#plot(ds2Vario,multipanel=F,col=c("red","blue","black","green"))
#andiamo avanti con un modello anisotropo

variogram2<- autofitVariogram(O18_2014~I(x^2)+I(y^2)+I(x*y)+x+y,iso)#### fitta automaticamete quello con minore RSS.
variogram3<- autofitVariogram(O18_2014~x+y,iso)
plot(variogram2)
plot(variogram3)
summary(variogram2)
summary(variogram3)
?autofitVariogram


ds2Model2=vgm(psill=0.34,"Ste",range=6813,nugget=0.11, k=0.2)
ds2Model3=vgm(psill=0.39,"Ste",range=12143,nugget=0.13, k=0.2)


ds2Model2.fit=fit.variogram(ds2Vario2,ds2Model2)
ds2Model3.fit=fit.variogram(ds2Vario3,ds2Model3)

plot(ds2Vario2,ds2Model2.fit,pch=19)
plot(ds2Vario3,ds2Model3.fit,pch=19)


#o si definisce il regressore o l'ordine di trend con degree...

ds2G=gstat(NULL, "O18_2014", O18_2014~1, iso, model=ds2Model2.fit,degree=2)
ds3G=gstat(NULL, "O18_2014", O18_2014~1, iso, model=ds2Model3.fit,degree=2)

names(ds2Kt2)
ds2Kt2 <- predict(ds2G,dsGrid,nsim = 0,BLUE=F,)
ds2Kt3 <- predict(ds3G,dsGrid,nsim = 0,BLUE=F,)

ds2Kt2$O18.se = sqrt(ds2Kt2$O18_2014.var)
ds2Kt3$O18.se = sqrt(ds2Kt3$O18_2014.var)

spplot(ds2Kt2,"O18_2014.pred",scales=list(draw=T),col.regions=myRainbow)
spplot(ds2Kt3,"O18_2014.pred",scales=list(draw=T),col.regions=myRainbow)

spplot(ds2Kt2,"O18_2014.var",scales=list(draw=T),col.regions=myRainbow)
spplot(ds2Kt3,"O18_2014.var",scales=list(draw=T),col.regions=myRainbow)


writeGDAL(ds2Kt2["O18_2014.pred"],"O18_2014_KriQ.tif")
writeGDAL(ds2Kt2["O18.se"],"O18_2014_KriQ_SE.tif")

writeGDAL(ds2Kt3["O18_2014.pred"],"O18_2014_KriL.tif")
writeGDAL(ds2Kt3["O18.se"],"O18_2014_KriL_SE.tif")


#cross validation
dsCV2<-gstat.cv(ds2G)
dsCV3<-gstat.cv(ds3G)


plot(ds2CV$observed,-1*ds2CV$residual)
plot(ds2CV$observed,ds2CV$z.pred)

plot(ds3CV$observed,-1*ds3CV$residual)
plot(ds3CV$observed,ds3CV$z.pred)

#volendo salvare uno shape
writeOGR(ds2CV, getwd(), "ds2CV", driver="ESRI Shapefile")
writeOGR(ds3CV, getwd(), "ds3CV", driver="ESRI Shapefile")

################ CONFRONTO DI MODELLI CROSS-VALIDATION, RESIDUALS E RMSE ################


####dsCV<-krige.cv(O18_2014~1,iso,dsGrid,model=dsModel,maxdist=62367,nmax=60,nmin=15)##krig.ordinario, FUNZIONA MEGLIO GSTAT.CV VEDI SOTTO
####dsCV2<-krige.cv(O18_2014~1,iso,dsGrid,model=ds2Model2.fit,maxdist=60000,nmax=60,nmin=15)##krig.detrend quadrato
####dsCV3<-krige.cv(O18_2014~1,iso,dsGrid,model=ds2Model3.fit,maxdist=40000,nmax=60,nmin=15)##krig.detrend lineare

zCV<-gstat.cv(iso.fit)
dsCV<-gstat.cv(dsMod1)##krig.ordinario,
dsCV2<-gstat.cv(ds2G)##krig.detrend quadrato
dsCV3<-gstat.cv(ds3G)##krig.detrend lineare


#ricordatevi che l'errore � il residual
summary(zCV$residual)##Co-Krige, il migliore
summary(dsCV$residual)##krig.ordinario
summary(dsCV2$residual)##krig.detrend quadrato
summary(dsCV3$residual)##krig.detrend lineare


hist(zCV$residual,breaks=12,col="red",freq=F)
hist(dsCV$residual,breaks=12,col="red",freq=F)
plot(dsCV$observed,-1*dsCV$residual)
plot(dsCV$observed,dsCV$var1.pred)
boxplot(dsCV4$residual)
boxplot(zCV$residual)


rmse1 <- sqrt(sum((zCV$O18_2014.pred-zCV$observed)^2)/length(iso$O18_2014))##Co-krige, il migliore
rmse2 <- sqrt(sum((dsCV$O18_2014.pred-dsCV$observed)^2)/length(iso$O18_2014))##krig.ordinario
rmse3 <- sqrt(sum((dsCV2$O18_2014.pred-dsCV2$observed)^2)/length(iso$O18_2014))##krig.detrend quadrato
rmse4 <- sqrt(sum((dsCV3$O18_2014.pred-dsCV3$observed)^2)/length(iso$O18_2014))##krig.detrend lineare

####rmse1 <- sqrt(sum((zCV$O18_2014.pred-zCV$observed)^2)/length(iso$O18_2014))##USARE SOLO NEL CASO DI krige.cv
####rmse2 <- sqrt(sum((dsCV$var1.pred-dsCV$observed)^2)/length(iso$O18_2014))##USARE SOLO NEL CASO DI krige.cv
####rmse3 <- sqrt(sum((dsCV2$var1.pred-dsCV2$observed)^2)/length(iso$O18_2014))##USARE SOLO NEL CASO DI krige.cv
####rmse4 <- sqrt(sum((dsCV3$var1.pred-dsCV3$observed)^2)/length(iso$O18_2014))##USARE SOLO NEL CASO DI krige.cv

############CALCOLO MSDR, FONDAMENTALE PER LA SCELTA DEL MODELLO, VEDI LA REVIEW DI OLIVER

mean(zCV$residual^2/as.data.frame(zCV)[,2])# MSDR, should be ~1####ULTERIORE CONFERMA DEL MODELLO CO-KRIGING
mean(dsCV$residual^2/as.data.frame(dsCV)[,2])# MSDR, should be ~1####krig.ordinario
mean(dsCV2$residual^2/as.data.frame(dsCV)[,2])# MSDR, should be ~1####krig.detrend quadrato
mean(dsCV3$residual^2/as.data.frame(dsCV)[,2])# MSDR, should be ~1####krig.detrend lineare


summary(zCV$O18_2014.pred-zCV$observed)
plot(zCV$O18_2014.pred,zCV$observed)
plot(dsCV$var1.pred,dsCV$observed)


shapiro.test (zCV$residual)
plot(zCV$residual,zCV$O18_2014.pred)

library(ggplot2)
library(moments)
simzCV <- data.frame(zCV$residual)
ggplot(simzCV, aes(x = zCV$residual), binwidth = 2) + 
       geom_histogram(aes(y = ..density..), fill = 'red', alpha = 0.5) + 
       geom_density(colour = 'blue') + xlab(expression(bold('Simulated Samples'))) + 
       ylab(expression(bold('Density'))) #############VERIFICA GRAFICA, noramlit� della distribuzione dei residui

skewness(zCV$residual)#this concludes that 
                      # the data are close to bell 
                      # shape but slightly skewed to the left. 

kurtosis(zCV$residual) #(�3, the computed kurtosis 
# is 3.16, which means the data is mesokurtic and norma

####If > 3,7is called leptokurtic. Compared to a 
#####normal distribution, its tails are longer and fatter, and often its central peak is higher and sharper.
####A distribution with kurtosis <3 (excess kurtosis <0) is called platykurtic. Compared to a normal 
####distribution, its tails are shorter and thinner, and often its central peak is lower and broader.
#### see http://brownmath.com/stat/shape.htm#Kurtosis
####################################################################################

qqnorm(zCV$residual)
qqline(zCV$residual)
qqnorm(dsCV2$residual)
qqline(dsCV2$residual)


###out = gstat.cv(meuse.fit, nmax = 40, nfold = 5)### prova anche con gstat.cv

mean(dsCV$residual^2/as.data.frame(dsCV)[,2]# MSDR, should be ~1

########################CORRELOGRAMMA######################################
library(ncf)
ncf.cor <- correlog(iso$x, iso$y, iso$O18_2014,increment=2, resamp=500)
plot(ncf.cor)

fit5 <- spline.correlog(iso$x, iso$y, iso$O18_2014, resamp=50)
plot.spline.correlog(fit5)
summary.spline.correlog(fit5)


fit5 <- spline.correlog(iso$x, iso$y, iso$O18_2014, resamp=50)
plot.spline.correlog(fit5)
    summary.spline.correlog(fit3)
