# Supplementary material for: Timber isoscapes. A case study in a mountain area in the Italian Alps
Source: PLoS One. 2018 Feb 16;13(2):e0192970. doi: 10.1371/journal.pone.0192970 (PMC5815615; doi:10.1371/journal.pone.0192970)
Supplement: S1 Table — Coordinates are expressed in metres according to the projected coordinates system WGS 84 UTM Northern Hemisphere Zone 32 (epsg: 32632, http://spatialreference.org/). (XLS) [file pone.0192970.s003.xls]

## Sheet: S1
			Sample site	δ2H2013	δ2H2014	δ18O2013	δ18O2014	Summer temperature (°C)	Summer irradiance (W/m2)	Altitude (m)	Canopy cover	Longitude	Latitude
			1	-67.5	-72.6	22.1	24.6	16	157	714	0.63	667488	5.1178e+06
			2	-75.4	-78.8	24.4	23.5	22	210	1151	0.79	674785	5.12146e+06
			3	-82.57	-76.9	21.8	23	16.8	151	1312	0.83	681713	5.12183e+06
			4	-79.7	-84.6	22.9	22.7	17.6	156	1165	0.53	679663	5.11958e+06
			5	-73.2	-75.4	23.4	23.1	16	166	1161	0.74	678523	5.11867e+06
			6	-81.1	-84.2	22.7	23.3	17	183	1404	0.44	678538	5.11251e+06
			7	-74.8	-76	23.2	22.4	15	172	1645	0.58	682584	5.10921e+06
			8	-76.1	-76.4	22.6	22.4	18	217	1496	0.66	680083	5.11135e+06
			9	-68.1	-68.7	23.1	23.9	18.9	189	1008	0.7	675505	5.11284e+06
			10	-57.6	-60.8	23.6	23.7	15	189	803	0.4	671367	5.10828e+06
			11	-78	-81.8	23.6	23.9	17.9	199	1077	1	685276	5.13112e+06
			12	-80.6	-83.1	24.4	23	15.3	215	1476	0.71	690436	5.13255e+06
			13	-83.3	-84.6	22.8	21.8	13.1	204	1845	0.85	691308	5.13604e+06
			14	-77.7	-74.5	22.6	22.3	15	200	1533	1	694083	5.13401e+06
			15	-77.6	-81.6	23	23	13.2	191	1109	0.92	687528	5.12663e+06
			16	-82	-90.1	22.1	22.9	14.3	178	920	0.43	688502	5.12755e+06
			17	-72.8	-76.3	22.4	22.9	11.2	151	1193	0.49	689066	5.125e+06
			18	-78.2	-83.3	23.2	23	14.9	178	1043	0.9	695176	5.12789e+06
			19	-72.2	-70.9	22.5	22.5	12.6	150	1523	0.66	700440	5.12701e+06
			20	-81.7	-82.6	22.5	22.9	10.4	190	949	0.75	696358	5.12832e+06
			21	-82	-90.8	22.8	22.4	9.4	190	1345	0.92	701325	5.12962e+06
			22	-83.6	-92.1	23.2	22.1	11	209	1538	0.45	711957	5.13195e+06
			23	-74.4	-80.2	22.6	22.1	12	211	1686	0.93	713104	5.13342e+06
			24	-82.2	-85.5	23.1	22.2	11.3	221	1842	0.81	713045	5.13093e+06
			25	-76.9	-78.2	22.6	21.8	13.3	189	1788	0.73	715973	5.129e+06
			26	-76.2	-80.5	24	22.9	15.3	165	1369	0.93	716077	5.12492e+06
			27	-69.7	-73.7	24.8	23.6	18.7	156	823	0.51	706912	5.11879e+06
			28	-65.1	-76.9	22.2	22.1	17	172	1325	0.62	715049	5.11797e+06
			29	-67.5	-73.7	23.2	23.7	17.5	209	943	1	714126	5.11419e+06
			30	-84.2	-88.3	23.6	23.1	14.3	193	1559	0.4	716004	5.12763e+06
			31	-68	-74.5	23.7	22.5	14.9	184	1426	0.61	717424	5.12425e+06
			32	-67.3	-64.2	23	23.5	18	171	1171	0.53	716527	5.12349e+06
			33	-71.6	-80.5	24.2	23.8	15.9	181	1252	0.6	716267	5.12248e+06
			34	-74.7	-74.9	24	22.3	18	152	1226	0.59	718061	5.1111e+06
			35	-72.2	-76.5	22.4	21.9	16	171	1189	0.56	722629	5.11264e+06
			36	-71.7	-79.2	23.7	23.1	18	175	868	0.69	713196	5.10904e+06
			37	-65.6	-70.9	23	22.6	22	193	998	0.88	720913	5.11911e+06
			38	-77.2	-83	22.8	21.9	22	209	1311	0.56	723457	5.11935e+06
			39	-68.8	-69.4	22.3	22.4	17	166	1123	0.63	721555	5.12154e+06
			40	-76.2	-81.8	22.9	22.6	16	192	1072	0.87	709500	5.11471e+06
			41	-75.4	-77.5	22.6	21.8	20	191	1440	0.49	707643	5.11277e+06
			42	-72.2	-71.1	22.3	21.3	19	192	1448	0.89	707063	5.10941e+06
			43	-73.3	-73.6	22.9	21.8	18	203	1518	0.53	704661	5.11059e+06
			44	-75	-77.1	22.9	21.4	18	176	1286	0.81	702638	5.11141e+06
			45	-71.6	-73	22.6	21.5	22	203	1780	0.41	688003	5.11701e+06
			46	-87.8	-97.9	23	22.6	22	160	1013	0.62	685935	5.12426e+06
			47	-76.4	-74.3	22.6	21.9	21	190	1496	0.95	688184	5.11437e+06
			48	-73.9	-71.5	23.2	22.4	22	166	1083	0.78	691541	5.11099e+06
			49	-79.8	-79.6	23	21.8	19	191	1430	0.41	692000	5.10828e+06
			50	-67.5	-71.1	23.3	22.7	18.1	199	858	0.55	695908	5.10633e+06
			51	-57	-64.7	23.2	23.1	18.9	212	929	0.76	698730	5.10651e+06
			52	-67.8	-75.4	23.1	21.8	16.7	174	1245	0.74	697422	5.10408e+06
			53	-65.2	-72.3	23.2	22.2	16.4	201	1190	0.83	701301	5.10154e+06
			54	-75	-81.5	23.9	21.8	15.7	185	1226	0.82	704686	5.10439e+06
			55	-79.2	-84.4	23.2	22.9	18.1	195	904	0.45	688982	5.10555e+06
			56	-87.1	-87.2	24.2	22.8	14.3	197	1535	0.94	702244	5.14034e+06
			57	-76.6	-76.6	23.6	22.7	14.7	215	1448	0.61	707545	5.13822e+06
			58	-65.9	-76.5	21.4	21.3	12.4	224	1848	0.51	713266	5.13982e+06
			59	-76.1	-82.9	23.2	22.8	15.4	151	1321	0.48	704592	5.14169e+06
			60	-75.5	-86.7	23.5	23.1	15.8	174	1259	0.48	705825	5.14256e+06
			61	-76.1	-83.7	22.4	22.2	15.9	172	1716	0.74	703117	5.14241e+06
			62	-80.7	-88.2	24	22.7	13.7	171	1518	0.42	708580	5.14387e+06
			63	-80.9	-88.2	23.6	22.6	13.4	212	1625	0.85	705019	5.14675e+06
			64	-84.3	-92.8	24.1	21.9	15.5	173	1402	0.45	709806	5.14961e+06
			65	-80.1	-85.2	22.7	22.1	14.3	188	1608	0.8	713382	5.15073e+06
			66	-80.2	-83.7	22.1	21.8	12.3	178	1974	0.86	714113	5.15161e+06
			67	-78.2	-80.1	22.5	21.4	12.2	204	1927	0.6	713468	5.15334e+06
			68	-73.7	-82.4	22.6	22.9	12.8	218	1818	0.52	717040	5.1495e+06
			69	-78	-83.3	22.8	21.3	12.8	228	1793	0.7	624248	5.12478e+06
			70	-70.9	-82.9	23.1	22.4	16.3	167	1261	0.61	628253	5.12609e+06
			71	-86.6	-92	23.1	22.3	15.8	160	1312	0.48	630823	5.13262e+06
			72	-74.8	-85.9	24	22.8	16.5	160	1215	0.95	630064	5.1359e+06
			73	-73.8	-84.5	22.9	21.8	15.9	197	1542	0.91	626615	5.13436e+06
			74	-78.8	-89.7	23.7	22	17	164	1169	1	635628	5.12934e+06
			75	-76.3	-88.9	23.2	23.6	14.8	186	927	0.58	638793	5.13035e+06
			76	-92.2	-105.6	23.4	21.6	15.5	167	1270	0.45	638016	5.14077e+06
			77	-68.9	-79.4	23.6	22.8	14.9	173	1188	0.69	640180	5.14087e+06
			78	-78.8	-77.6	23.1	22.3	18.3	162	816	0.53	645361	5.13647e+06
			79	-65.9	-74.1	22.3	22.8	16	207	1125	0.89	663736	5.1345e+06
			80	-68.8	-79.2	22.2	22.6	17.5	194	1223	0.65	664609	5.13184e+06
			81	-75	-84.9	24.2	24	15.2	185	867	0.85	661511	5.13951e+06
			82	-70.2	-72.5	24.2	22.7	15.7	200	1121	0.51	665658	5.14411e+06
			83	-73.3	-80	22.7	22.5	16	200	1288	0.7	667968	5.14324e+06
			84	-64.6	-90.1	24.6	22.7	15.5	186	1159	0.74	664681	5.14794e+06
			85	-65.5	-80.7	24.5	24	18	187	1036	0.86	661398	5.14567e+06
			86	-74.7	-79.1	24.4	22.7	17	195	1369	0.79	659783	5.14631e+06
			87	-80.1	-87.4	24	23.9	15.8	138	628	0.81	653715	5.13096e+06
			88	-81.4	-88.2	23.4	22.6	16.8	163	1180	0.95	650502	5.12538e+06
			89	-66.7	-69.3	23.1	23.3	17.5	183	1084	0.71	674698	5.10947e+06
			90	-78.7	-81.9	23	23.1	15.3	197	950	0.46	673957	5.10845e+06
			91	-67.2	-65.2	23.6	24.2	18.7	142	547	0.7	674508	5.10129e+06
			92	-73.1	-73.9	22.3	22.9	17.7	211	1103	0.65	676099	5.10222e+06
			93	-69	-77	22.6	22.2	15.5	220	1509	0.86	679530	5.10131e+06
			94	-67.3	-70.6	23.2	23	15.9	227	1440	0.87	678146	5.10122e+06
			95	-68.1	-71.6	23.4	23.7	20.7	175	692	0.88	678875	5.09913e+06
			96	-71.9	-77.5	22.9	22.6	17.2	195	1240	0.94	677778	5.09305e+06
			97	-65.8	-73.1	22.2	22.1	15.7	202	1437	0.58	682818	5.09191e+06
			98	-72.4	-74.3	22.8	21.8	15.5	192	1463	0.69	682797	5.09256e+06
			99	-72.1	-78.6	23.3	23.1	17.7	192	1149	0.78	673829	5.09074e+06
			100	-68	-78.9	23.3	23.6	16.7	193	1223	0.44	667085	5.08525e+06
			101	-72.3	-74.5	22.6	22	14.5	213	1606	0.93	671590	5.08276e+06
			102	-64.6	-70	23.1	22.9	14.9	171	1059	0.86	658376	5.11554e+06
			103	-71.4	-75	22.7	22.6	17.4	186	1101	0.97	655947	5.11496e+06
			104	-71.8	-79.1	23.4	22.6	18.6	172	868	1	652291	5.11131e+06
			105	-67.6	-73.4	23.6	22.8	19.7	159	591	0.44	646173	5.1042e+06
			106	-65.5	-70.1	23.7	23.8	19.5	188	658	0.71	640891	5.09655e+06
			107	-67.4	-71.3	23	22.2	17.6	199	1016	0.77	638943	5.09938e+06
			108	-61.2	-67.1	23	22.7	19.7	165	658	0.69	636501	5.09938e+06
			109	-58.2	-62.7	24.1	24.3	19.9	170	724	0.85	633067	5.10549e+06
			110	-72.4	-84.5	24	23.7	19.1	153	893	0.69	633998	5.10441e+06
			111	-67.7	-72.3	23.6	23.4	19	164	809	0.66	635052	5.10914e+06
			112	-79.3	-85.7	23.5	22	16.6	201	1010	0.82	630827	5.11382e+06
			113	-75.2	-86.3	23	21	17.2	203	915	0.56	632706	5.11428e+06
			114	-80.4	-86.7	23.9	23.2	17.8	167	975	0.87	636594	5.11649e+06
			115	-66.1	-68.8	24	22.9	15.3	199	1345	0.65	639103	5.11795e+06
			116	-81.4	-84.8	22.9	21.3	13.8	210	1597	0.4	640766	5.12195e+06
			117	-77	-80.6	23.2	23.2	15.1	177	1440	0.4	643401	5.12682e+06
			118	-58.7	-61.3	23.1	23.2	19.9	172	586	0.54	640454	5.08785e+06
			119	-66.5	-71.5	22.6	23.7	19.6	137	666	0.89	640483	5.08982e+06
			120	-59.6	-71.3	23.9	22.9	19	155	781	0.89	641163	5.0929e+06
			121	-76.1	-78.5	23.8	23.3	19.5	174	673	0.62	642353	5.09455e+06
			122	-60.5	-62.9	23	23.5	18.7	168	843	0.55	634322	5.08716e+06
			123	-63.5	-64.5	23.9	23.6	17.8	160	955	0.53	635060	5.08921e+06
			124	-75.1	-83.2	23.9	23.7	18.3	179	744	0.85	628882	5.08147e+06
			125	-72.2	-73.7	24.5	24.2	19.2	190	738	0.89	624503	5.08608e+06
			126	-67	-75.1	23.8	23.9	18.8	199	829	0.97	624029	5.08995e+06
			127	-72.5	-76.4	24.2	23	16.4	160	1308	0.77	617053	5.09648e+06
			128	-63.5	-67.2	23.4	22.9	18.2	186	988	0.8	619369	5.09296e+06
			129	-73.3	-81.6	23.3	23	19	206	956	0.99	628548	5.09414e+06
			130	-76.1	-87.8	23.5	23.3	17.7	199	1093	0.59	680115	5.12707e+06
			131	-72	-81	24.1	23.5	18.9	190	881	0.67	678959	5.12434e+06
			132	-74.3	-79.5	23.6	22.5	17.5	159	1130	0.57	686631	5.12193e+06
			133	-76.1	-75.5	22.3	21.9	16.2	155	1345	0.93	686701	5.11957e+06
			134	-77.7	-78.8	22.8	22.7	16.2	155	1365	0.67	686762	5.11957e+06
			135	-80	-76.9	23.2	23.3	16.6	161	1257	0.9	695281	5.13021e+06
			136	-72.3	-70.3	23	22.2	17.4	158	1233	0.68	700683	5.13385e+06
			137	-79.6	-78	24.4	23.7	18.2	174	1065	0.81	700363	5.13256e+06
			138	-77.6	-79.4	23	22.3	16.8	163	1222	0.94	702584	5.13621e+06
			139	-81.6	-93.9	23.2	22.8	14.5	180	1523	0.9	704052	5.13736e+06
			140	-74.1	-80.6	23.1	22.5	17.7	185	1105	0.55	703090	5.13177e+06
			141	-75	-79.4	23.9	23.6	20.2	157	745	0.99	675209	5.11876e+06
			142	-74.4	-75.9	23.6	22.3	20.5	162	699	0.9	675572	5.11608e+06
			143	-65.8	-75.1	23.2	23.8	20.4	163	731	0.87	672024	5.11282e+06
			144	-80.2	-82.8	23.4	23.1	19.7	190	735	0.57	671787	5.09507e+06
			145	-67	-78.4	22.9	22.6	18.2	192	1179	0.54	669356	5.08657e+06
			146	-62	-76.6	22.4	22.2	17.1	190	1336	0.97	668928	5.08504e+06
			147	-72.1	-77.6	23.9	24.4	19.5	199	831	0.52	669498	5.08163e+06
			148	-60.1	-62.1	22.9	23.1	19	157	953	0.96	670838	5.07991e+06
			149	-68	-68.3	22.1	22.2	17.9	140	1162	0.59	671195	5.07785e+06
			150	-61.6	-68.5	22.3	22.3	17.2	184	1171	0.91	669139	5.0695e+06
			151	-70.7	-76.2	22.4	23.7	18.4	184	966	0.6	667227	5.07072e+06
