# Supplementary material for: Timber isoscapes. A case study in a mountain area in the Italian Alps
Source: PLoS One. 2018 Feb 16;13(2):e0192970. doi: 10.1371/journal.pone.0192970 (PMC5815615; doi:10.1371/journal.pone.0192970)
Supplement: S2 Table — (XLS) [file pone.0192970.s004.xls]

## Sheet: S2
		Summary of statistics
	Variables	Mean value	Minum value	Maximum value	Standard deviation	Skewness	Kurtosis
	δ2H2013	-73.2	-92.2	-57	6.69	0.12	2.81
	δ2H2014	-78.2	-105.6	-60.8	7.54	-0.22	3.55
	δ18O2013	23.2	21.4	24.8	0.65	0.13	2.61
	δ18O2014	22.75	21	24.6	0.74	0.09	2.55
	Altitude	1183	547	1974	318.28	0.21	2.51
	Mean summer temperature	16.8	9.4	22	2.49	-0.29	3.15
	Summer radiation	182.8	137	228	20.32	0	2.29
