# Supplementary material for: Timber isoscapes. A case study in a mountain area in the Italian Alps
Source: PLoS One. 2018 Feb 16;13(2):e0192970. doi: 10.1371/journal.pone.0192970 (PMC5815615; doi:10.1371/journal.pone.0192970)
Supplement: S3 Table — (XLS) [file pone.0192970.s005.xls]

## Sheet: S3
			Akaike information criterion
		Variables	Altitude	Mean Summer temperature	Summer radiation
		δ2H2013	982	988	1007
		δ2H2014	1029	1022	1042
		δ18O2013	282	296	300
		δ18O2014	260	329	332
