# Supplementary material for: Timber isoscapes. A case study in a mountain area in the Italian Alps
Source: PLoS One. 2018 Feb 16;13(2):e0192970. doi: 10.1371/journal.pone.0192970 (PMC5815615; doi:10.1371/journal.pone.0192970)
Supplement: S4 Table — (XLS) [file pone.0192970.s006.xls]

## Sheet: S4
		δ2H2013	δ2H2014	δ18O2013	δ18O2014	Summer temperature (°C)	Summer irradiance (W/m2)	Altitude (m)	Canopy cover	Longitude	Latitude
	δ2H2013		0.82		0.28	0.35	-0.04	-0.39		-0.22	-0.52
	δ2H2014	0.82			0.22	0.37	-0.09	-0.3			-0.54
	δ18O2013				0.46	0.21	-0.12	-0.35		-0.25
	δ18O2014	0.28	0.22	0.46		0.28	-0.25	-0.65		-0.26	-0.23
	Summer temperature (°C)	0.35	0.37	0.21	0.28		-0.23	-0.58		-0.25	-0.48
	Summer irradiance (W/m2)	-0.04			-0.25	-0.23		0.42
	Altitude (m)	-0.39	-0.3	-0.35	-0.65	-0.58	0.42
	Canopy cover
	Longitude	-0.22		-0.25	-0.26	-0.25
	Latitude	-0.52	-0.54		-0.23	-0.48
